# Supplementary material for: A Review on the Prevalence of Poor Mental Health in the Construction Industry
Source: Healthcare (Basel). 2024 Feb 29;12(5):570. doi: 10.3390/healthcare12050570 (PMC10930880; doi:10.3390/healthcare12050570)
Supplement: Supplementary file 1 [file healthcare-12-00570-s001.zip]

Archive with 1 entries (1 files):
- healthcare-2723250-supplementary.pdf
